# Supplementary material for: Opportunity Screening for Early Detection of Gestational Diabetes: Results from the MERGD Study
Source: J Clin Med. 2025 Oct 10;14(20):7151. doi: 10.3390/jcm14207151 (PMC12565406; doi:10.3390/jcm14207151)
Supplement: Supplementary file 1 [file jcm-14-07151-s001.zip]

Archive with 1 entries (1 files):
- jcm-3860891-supplementary.pdf
